# Supplementary material for: Renal Replacement Therapy as a New Indicator of Voriconazole Clearance in a Population Pharmacokinetic Analysis of Critically Ill Patients
Source: Pharmaceuticals (Basel). 2024 May 22;17(6):665. doi: 10.3390/ph17060665 (PMC11206427; doi:10.3390/ph17060665)
Supplement: Supplementary file 1 [file pharmaceuticals-17-00665-s001.zip]

Archive with 5 entries (5 files):
- Figure S1A.png
- Figure S1B.png
- Figure S2A.png
- Figure S2B.png
- Table S1.pdf
